# Supplementary material for: Astaxanthin treatment ameliorates ER stress in polycystic ovary syndrome patients: a randomized clinical trial
Source: Sci Rep. 2023 Feb 28;13:3376. doi: 10.1038/s41598-023-28956-8 (PMC9974957; doi:10.1038/s41598-023-28956-8)
Supplement: Supplementary file 2 — Supplementary Information 2. [file 41598_2023_28956_MOESM2_ESM.xlsx]

## Sheet: Sheet1
groups	Number of retrieved Oocyte	Oocyte number (MII)	Oocyte.N	Morph. -1/0/1	Size -1/0/1	Cytoplasm -1/0/1	PVS -1/0/1	Zona -1/0/1	Polar body -1/0/1	Total Oocyte Score (TOS)	Grade	Number of high-quality oocytes
ASX	22	18	1 2 3 4 5 6 7 8 9 10 11 12 13 14 15 16 17 18	0 1 -1 0 1 1 1 1 1 -1 1 0 -1 0 0 0 1 -1	1 1 0 1 1 1 1 1 0 1 1 1 1 1 -1 1 1 1	-1 -1 -1 1 0 0 0 0 0 0 1 -1 -1 -1 0 0 0 0	1 0 -1 1 -1 1 0 -1 0 -1 0 0 0 -1 0 -1 1 0	-1 -1 -1 1 0 0 0 0 0 0 1 1 -1 -1 0 0 0 0	1 1 1 0 0 -1 -1 0 1 0 0 1 1 -1 0 0 1 1	1 1 -3 4 1 2 1 1 2 -1 4 2 -1 -3 -1 0 4 1	G G B G G G G G G G G G G B G G G G	16
ASX	19	15	1 2 3 4 5 6 7 8 9 10 11 12 13 14 15	1 0 0 1 -1 -1 0 1 0 -1 1 1 0 -1 0	0 -1 1 0 0 -1 0 0 1 1 1 0 0 1 1	0 1 -1 0 0 0 0 0 0 0 0 1 1 -1 0	1 1 0 -1 -1 -1 -1 0 -1 0 1 1 0 1 1	1 0 0 0 1 1 0 0 0 1 1 0 0 1 1	1 0 -1 1 -1 1 0 -1 0 -1 0 -1 0 0 1	4 1 -1 1 -2 -1 -1 0 0 0 4 2 1 1 4	G G G G B G G G G G G G G G G	14
ASX	21	17	1 2 3 4 5 6 7 8 9 10 11 12 13 14 15 16 17	1 -1 0 -1 1 -1 0 0 0 0 -1 1 0 1 0 0 -1	1 0 -1 1 -1 0 0 1 0 1 0 -1 -1 0 0 0 1	1 -1 1 1 1 -1 0 0 1 1 -1 0 0 -1 0 -1 1	0 0 0 -1 0 0 1 1 -1 -1 1 0 1 1 0 0 0	0 1 0 1 -1 1 0 -1 -1 -1 0 0 1 1 -1 -1 0	1 0 -1 -1 0 -1 -1 0 1 0 0 -1 0 0 0 -1 1	5 -1 -1 0 0 -2 0 1 0 0 -1 -1 1 2 -1 -3 2	G G G G G B G G G G G G G G G B G	15
ASX	26	18	1 2 3 4 5 6 7 8 9 10 11 12 13 14 15 16 17 18	0 -1 0 1 -1 1 0 0 0 -1 0 0 1 -1 -1 1 0 -1	0 0 0 0 0 0 0 0 0 0 1 0 1 1 0 1 0 0	-1 1 -1 0 0 1 -1 0 -1 0 0 1 1 -1 0 0 0 -1	1 1 1 1 0 0 0 0 0 0 1 1 -1 1 0 0 0 0	1 0 0 1 1 0 1 1 0 1 1 1 0 0 0 0 0 0	0 0 0 1 0 1 0 0 0 0 0 0 0 0 0 0 0 -1	2 -1 0 4 0 3 0 0 -1 0 3 3 2 0 -1 2 0 -3	G G G G G G G G G G G G G G G G G B	17
ASX	19	17	1 2 3 4 5 6 7 8 9 10 11 12 13 14 15 16 17	1 0 0 1 0 0 0 -1 0 1 1 1 -1 -1 0 1 0	1 -1 1 1 0 0 1 -1 1 1 1 1 1 1 0 1 1	-1 -1 0 1 1 -1 1 -1 0 0 0 0 -1 -1 -1 -1 -1	-1 -1 -1 -1 0 0 0 0 1 -1 -1 -1 -1 0 0 0 0	1 0 0 0 0 0 0 0 0 1 1 1 -1 1 1 1 1	-1 0 0 -1 0 -1 1 1 0 1 0 -1 -1 -1 -1 -1 -1	0 -3 0 1 1 -2 3 -2 2 3 2 1 -4 -1 -1 1 0	G B G G G B G B G G G G B G G G G	13
ASX	27	19	1 2 3 4 5 6 7 8 9 10 11 12 13 14 15 16 17 18 19	1 1 0 1 1 1 1 1 -1 1 1 -1 0 1 0 -1 -1 -1 0	1 -1 0 1 0 0 1 -1 0 0 0 0 0 0 0 0 0 0 0	1 1 1 1 1 -1 -1 -1 1 1 0 1 0 0 0 -1 -1 0 -1	-1 0 0 0 0 0 1 1 0 0 0 0 0 0 0 0 0 0 1	1 0 1 1 1 0 1 1 1 1 1 1 1 1 1 1 0 0 1	1 0 0 1 1 0 1 1 0 1 1 1 0 0 0 0 0 0 -1	4 1 2 5 4 0 4 2 1 4 3 2 1 2 1 -1 -2 -1 0	G G G G G G G G G G G G G G G G B G G	18
ASX	25	17	1 2 3 4 5 6 7 8 9 10 11 12 13 14 15 16 17	0 1 0 -1 1 0 1 1 0 1 0 0 1 0 -1 1 1	1 1 1 1 1 0 0 1 -1 1 0 0 0 1 0 1 1	0 1 0 0 1 0 1 -1 0 1 0 1 0 1 0 -1 -1	-1 -1 -1 -1 0 -1 -1 -1 -1 -1 -1 -1 -1 1 -1 -1 -1	1 1 1 1 0 0 1 1 1 1 1 1 0 1 0 1 1	1 0 0 0 1 0 1 1 0 0 1 -1 -1 1 1 1 1	2 3 1 0 4 -1 3 2 -1 3 1 0 -1 5 -1 2 2	G G G G G G G G G G G G G G G G G	17
ASX	29	20	1 2 3 4 5 6 7 8 9 10 11 12 13 14 15 16 17 18 19 20	0 -1 0 1 1 0 1 1 0 0 0 -1 1 0 -1 1 1 -1 -1 1	1 1 0 1 1 1 1 1 1 1 1 1 0 0 1 1 1 1 1 1	1 1 1 -1 1 -1 1 1 -1 1 0 0 0 0 0 1 1 1 -1 -1	0 1 1 -1 1 1 1 1 0 1 0 1 1 0 0 1 0 0 0 0	1 1 0 0 1 1 0 1 0 1 0 1 1 0 -1 1 1 1 -1 1	0 1 0 -1 0 0 1 -1 0 1 -1 0 1 0 -1 1 0 1 1 0	3 4 2 -1 5 2 5 4 0 5 0 2 4 0 -2 6 4 3 -1 2	G G G G G G G G G G G G G G B G G G G G	19
ASX	24	16	1 2 3 4 5 6 7 8 9 10 11 12 13 14 15 16	0 1 1 0 1 -1 -1 -1 0 1 0 0 0 -1 -1 -1	0 0 0 0 1 0 1 1 0 1 1 -1 0 1 1 1	0 -1 0 1 1 0 1 1 0 0 1 0 -1 -1 -1 -1	0 0 1 0 1 1 1 1 0 1 0 -1 -1 -1 0 0	1 -1 0 0 1 0 1 1 0 1 0 -1 0 1 1 1	0 -1 0 0 1 0 -1 -1 -1 1 0 -1 -1 1 -1 -1	2 -2 2 1 6 0 2 2 -1 5 2 -4 -3 0 -1 -1	G B G G G G G G G G G B B G G G	13
ASX	17	15	1 2 3 4 5 6 7 8 9 10 11 12 13 14 15	-1 0 1 -1 1 0 0 1 0 -1 0 -1 -1 -1 -1	1 1 1 0 0 0 1 1 0 1 1 1 0 0 1	-1 -1 -1 0 -1 1 1 -1 0 1 -1 -1 0 -1 -1	0 -1 -1 -1 1 -1 0 0 0 1 -1 -1 0 -1 -1	1 1 1 1 1 0 0 1 1 1 0 -1 1 1 1	0 0 0 0 1 1 1 1 0 1 0 -1 -1 1 0	0 0 1 -1 3 1 3 3 1 4 -1 -4 -1 -1 -1	G G G G G G G G G G G B G G G	14
ASX	16	11	1 2 3 4 5 6 7 8 9 10 11	-1 -1 -1 -1 -1 0 -1 -1 0 0 -1	1 0 1 -1 1 1 1 1 1 1 1	-1 1 1 -1 0 0 0 -1 -1 -1 -1	0 0 1 -1 -1 -1 -1 1 -1 -1 -1	0 0 1 0 0 0 0 0 0 1 1	0 -1 1 -1 1 1 0 1 0 -1 1	-1 -1 4 -5 0 1 -1 1 -1 -1 0	G G G B G G G G G G G	10
ASX	20	14	1 2 3 4 5 6 7 8 9 10 11 12 13 14	0 0 1 0 1 -1 -1 -1 0 0 0 0 -1 -1	1 1 1 0 1 1 1 1 0 1 1 1 1 1	0 -1 -1 0 -1 -1 -1 -1 -1 -1 -1 -1 -1 -1	0 -1 -1 0 -1 -1 -1 -1 0 -1 -1 -1 0 0	0 0 1 0 0 0 1 0 0 1 1 0 0 1	1 1 1 1 0 -1 0 -1 0 1 -1 1 0 -1	2 0 2 1 0 -3 -1 -3 -1 1 -1 0 -1 -1	G G G G G B G B G G G G G G	12
ASX	18	15	1 2 3 4 5 6 7 8 9 10 11 12 13 14 15	0 0 0 0 1 0 0 0 0 0 0 0 0 0 1	0 0 1 0 1 1 1 1 1 1 1 1 -1 1 1	0 0 -1 0 1 -1 0 -1 -1 0 0 -1 -1 -1 -1	1 -1 1 0 1 -1 -1 -1 0 -1 -1 -1 -1 -1 0	0 1 0 0 0 0 0 0 0 0 0 0 0 -1 1	0 -1 1 0 1 1 -1 0 -1 -1 -1 0 -1 -1 -1	1 -1 2 0 5 0 -1 -1 -1 -1 -1 -1 -4 -3 1	G G G G G G G G G G G G B B G	13
ASX	24	18	1 2 3 4 5 6 7 8 9 10 11 12 13 14 15 16 17 18	1 1 1 1 1 0 0 1 1 1 0 -1 1 1 1 1 1 1	1 1 1 1 1 0 0 1 1 1 0 -1 1 1 1 1 1 1	1 1 1 1 1 0 0 1 1 1 0 -1 1 1 1 1 1 1	1 1 1 1 1 0 0 1 1 1 0 -1 1 1 1 1 1 1	1 1 1 1 1 0 0 1 1 1 0 -1 1 1 1 1 1 1	1 1 1 1 1 0 0 1 1 1 0 -1 1 1 1 1 1 1	-1 0 2 -5 -1 -1 -1 -1 3 1 0 -2 4 1 1 -1 6 5	G G G B G G G G G G G B G G G G G G
ASX	16	12	1 2 3 4 5 6 7 8 9 10 11 12	1 1 1 1 1 1 1 0 1 1 1 1	1 1 1 1 1 1 0 1 1 1 1 -1	0 0 0 0 0 0 1 1 1 0 0 -1	0 0 0 0 0 0 -1 1 0 1 0 -1	1 1 1 1 1 1 0 1 1 1 1 -1	1 1 1 1 1 1 0 0 -1 -1 0 1	4 4 4 4 4 4 1 4 3 3 3 -1	G G G G G G G G G G G G	12
ASX	28	19	1 2 3 4 5 6 7 8 9 10 11 12 13 14 15 16 17 18 19	1 -1 0 1 1 0 -1 1 1 1 1 0 1 0 0 -1 1 0 1	1 1 1 1 -1 1 0 1 1 1 0 0 1 0 1 1 1 1 1	-1 -1 -1 1 -1 0 -1 -1 -1 -1 -1 0 -1 0 -1 -1 0 1 1	-1 1 0 -1 1 1 -1 -1 -1 1 0 1 1 -1 -1 -1 1 1 1	0 0 0 0 1 0 -1 0 0 0 1 -1 -1 0 0 1 1 1 0	-1 -1 -1 1 -1 0 -1 -1 -1 1 0 0 1 0 1 -1 0 0 1	-1 -1 -1 3 3 2 -5 -1 -1 3 1 0 2 -1 -1 -2 4 4 5	G G G G G G B G G G G G G G G B G G G	17
ASX	18	14	1 2 3 4 5 6 7 8 9 10 11 12 13 14	1 0 1 0 -1 0 1 1 0 -1 1 1 -1 0	1 1 1 1 1 1 1 1 0 1 0 1 0 0	1 1 0 0 -1 0 1 0 0 0 1 -1 0 -1	1 0 -1 0 -1 1 0 0 1 0 1 -1 0 -1	1 1 1 0 1 1 1 1 1 0 1 1 0 0	1 0 -1 1 -1 1 -1 0 1 1 -1 -1 -1 -1	6 3 1 2 -2 4 3 3 3 1 3 0 -2 -3	G G G G B G G G G G G G B B	11
ASX	14	13	1 2 3 4 5 6 7 8 9 10 11 12 13	-1 -1 1 0 -1 1 1 1 0 -1 1 1 1	1 1 1 0 1 -1 1 1 1 0 1 1 1	-1 -1 1 0 -1 0 0 -1 0 -1 1 0 0	1 -1 0 0 -1 -1 0 -1 0 -1 1 1 0	1 0 1 0 1 1 -1 0 1 1 -1 1 1	1 -1 1 0 -1 1 0 -1 -1 -1 1 1 0	2 -3 5 0 -2 1 1 -1 1 -3 4 5 3	G B G G B G G G G B G G G	10
ASX	27	22	1 2 3 4 5 6 7 8 9 10 11 12 13 14 15 16 17 18 19 20 21 22	1 1 0 0 1 1 1 0 -1 1 -1 1 1 0 -1 1 1 1 -1 1 -1 0	1 1 0 1 1 0 1 0 0 1 1 0 1 1 1 1 1 1 -1 1 1 0	0 -1 0 0 -1 0 -1 1 -1 1 0 0 -1 1 -1 - 1 0 1 -1 1 0 -1	1 1 0 -1 -1 0 0 1 -1 1 0 0 -1 0 -1 0 0 1 -1 1 -1 1	0 1 1 1 1 0 0 0 0 1 1 0 1 0 1 1 1 -1 -1 1 0 0	0 -1 0 1 1 0 1 1 -1 1 -1 0 1 0 -1 0 1 -1 -1 1 0 0	3 2 1 2 2 1 2 3 -4 6 0 1 2 2 -2 2 4 2 0 6 -1 0	G G G G G G G G B G G G G G B G G G G G G G	20
ASX	17	14	1 2 3 4 5 6 7 8 9 10 11 12 13 14	1 1 0 1 -1 0 -1 1 1 -1 1 1 1 -1	1 1 1 1 1 0 0 -1 1 1 0 1 0 1	1 -1 1 -1 -1 0 -1 0 -1 1 0 -1 0 -1	1 -1 1 -1 -1 0 -1 0 -1 1 0 -1 0 -1	1 1 0 1 1 1 0 1 1 1 0 1 0 0	1 1 1 0 0 1 0 1 1 -1 0 -1 1 1	6 4 4 1 1 2 -3 2 2 2 1 0 2 -1	G G G G G G B G G G G G G G	13
ASX	23	18	1 2 3 4 5 6 7 8 9 10 11 12 13 14 15 16 17 18	1 1 1 1 1 0 0 1 1 1 0 -1 1 1 1 1 1 1	1 1 1 1 1 0 0 1 1 1 0 -1 1 1 1 1 1 1	1 1 1 1 1 0 0 1 1 1 0 -1 1 1 1 1 1 1	1 1 1 1 1 0 0 1 1 1 0 -1 1 1 1 1 1 1	1 1 1 1 1 0 0 1 1 1 0 -1 1 1 1 1 1 1	1 1 1 1 1 0 0 1 1 1 0 -1 1 1 1 1 1 1	3 1 1 1 1 1 -2 5 1 -1 6 6 1 1 -3 2 3 2	G G G G G G B G G G G G G G B G G G	16
ASX	27	21	1 2 3 4 5 6 7 8 9 10 11 12 13 14 15 16 17 18 19 20 21	1 -1 0 0 1 1 1 1 1 -1 1 1 0 1 1 -1 1 -1 1 1 1	0 1 1 1 1 1 1 1 0 0 0 1 0 1 1 1 1 1 1 1 0	0 -1 0 0 1 0 1 1 -1 -1 0 -1 0 -1 0 - 1 -1 -1 0 -1 -1	0 -1 0 0 -1 -1 -1 1 0 -1 0 -1 1 0 0 - 1 -1 1 0 -1 0	0 1 1 1 1 1 1 0 -1 0 0 1 1 1 1 0 1 1 0 0 0	0 -1 1 1 0 1 1 1 0 -1 0 0 1 1 0 0 1 1 1 1 1	1 -2 3 3 3 3 4 5 -1 -4 1 1 3 3 3 -2 2 2 3 1 1	G B G G G G G G G B G G G G G B G G G G G	18
ASX	22	14	1 2 3 4 5 6 7 8 9 10 11 12 13 14	1 1 0 1 1 0 0 1 1 1 1 0 -1 0	1 1 1 1 1 0 1 1 0 1 0 1 1 0	1 1 0 -1 -1 -1 1 0 0 1 0 -1 0 -1	1 1 0 -1 -1 0 0 1 0 -1 0 -1 -1 0	1 1 1 1 1 1 1 1 1 1 0 1 0 0	1 1 0 -1 1 -1 0 -1 0 1 0 -1 0 0	6 6 2 0 2 -1 3 3 2 4 1 -1 -1 -1	G G G G G G G G G G G G G G	14
ASX	16	10	1 2 3 4 5 6 7 8 9 10	-1 1 0 0 1 1 1 1 -1 1	1 -1 1 1 0 1 1 1 0 1	1 1 1 -1 0 0 0 1 -1 0	1 1 -1 1 0 0 0 1 -1 0	1 0 1 1 1 0 1 1 1 1	0 1 1 1 1 1 1 1 1 1	3 3 3 3 3 3 4 6 -1 4	G G G G G G G G G G	10
ASX	23	19	1 2 3 4 5 6 7 8 9 10 11 12 13 14 15 16 17 18 19	-1 0 0 0 1 0 1 1 1 1 0 -1 -1 1 0 -1 1 0 0	1 0 0 1 1 1 1 1 1 1 0 0 1 1 1 0 0 1 0	1 0 0 0 -1 0 0 -1 -1 0 -1 -1 -1 0 1 -1 0 -1 -1	-1 1 1 0 1 0 0 -1 -1 0 0 1 -1 1 1 -1 0 -1 -1	1 0 0 1 -1 1 0 1 1 0 0 1 1 0 0 1 0 1 0	1 1 1 0 1 0 1 1 1 0 0 0 1 0 1 -1 0 1 0	4 2 2 2 2 2 3 2 2 2 -1 0 0 3 4 -3 1 1 -2	G G G G G G G G G G G G G G G B G G B	17
ASX	19	16	1 2 3 4 5 6 7 8 9 10 11 12 13 14 15 16	0 1 1 1 1 0 0 0 0 1 -1 -1 -1 1 0 0	1 1 1 1 0 -1 1 0 0 -1 -1 0 -1 1 0 0	0 -1 1 1 1 -1 -1 1 0 1 -1 -1 -1 -1 0 -1	1 -1 -1 1 1 -1 1 0 0 -1 -1 -1 -1 -1 0 -1	1 1 1 1 1 0 0 -1 0 0 -1 -1 -1 1 0 0	0 1 0 -1 1 -1 -1 0 0 0 -1 1 -1 0 -1 0	3 2 3 4 5 -4 0 0 0 0 -6 -3 -6 1 -1 -2	G G G B G B G G G G B B B G G B	11
ASX	17	13	1 2 3 4 5 6 7 8 9 10 11 12 13	-1 -1 1 -1 1 -1 1 1 0 1 1 1 0	-1 1 1 1 0 1 1 1 0 1 1 1 0	-1 0 -1 -1 -1 1 0 0 -1 -1 0 1 -1	0 0 1 1 -1 1 0 0 0 -1 0 -1 0	-1 0 0 0 1 1 1 -1 0 1 0 1 0	-1 1 -1 -1 1 1 1 1 0 1 0 -1 0	-5 1 1 1 1 4 4 2 -1 2 2 2 -1	B G G B G G G G G G G G G	12
SUM	574	435										372
AVR	21.2593	16.1111										14.3077
Placebo	25	14	1 2 3 4 5 6 7 8 9 10 11 12 13 14	-1 0 1 -1 1 -1 1 1 0 1 0 0 0 -1	1 1 1 1 1 1 1 1 1 1 1 1 1 1	1 1 -1 -1 -1 0 1 0 0 0 0 -1 1 -1	1 -1 1 -1 1 -1 -1 -1 0 -1 0 0 -1 -1	1 1 -1 0 -1 -1 -1 -1 0 -1 1 -1 1 -1	1 -1 -1 -1 -1 1 -1 -1 0 -1 1 1 -1 -1	2 1 0 -3 0 -1 0 -1 1 -1 3 0 1 -4	G G G B G G G G G G G G G B	12
Placebo	18	15	1 2 3 4 5 6 7 8 9 10 11 12 13 14 15	0 0 1 1 0 1 0 1 0 -1 0 0 0 1 1	1 -1 - 1 0 1 -1 -1 1 0 0 0 -1 0 0 0	1 -1 1 0 1 -1 -1 -1 0 -1 1 0 -1 -1 0	1 0 -1 0 1 1 1 0 1 -1 0 0 0 -1 1	1 1 1 0 0 0 1 -1 0 1 0 1 -1 1 0	1 0 - 1 0 1 0 -1 -1 0 1 1 0 1 -1 0	5 -1 0 1 4 0 -1 -1 1 -1 2 0 -1 -1 2	G G G G G G G G G G G G G G G	15
Placebo	22	17	1 2 3 4 5 6 7 8 9 10 11 12 13 14 15 16 17	1 0 1 -1 -1 0 1 1 0 1 1 0 1 0 -1 0 -1	1 -1 1 0 0 1 1 1 1 0 0 1 1 0 0 1 0	1 -1 -1 -1 0 -1 -1 0 1 -1 0 1 0 0 1 0 -1	1 -1 -1 0 0 -1 1 -1 1 -1 -1 1 -1 0 0 0 -1	1 1 -1 1 0 0 1 -1 0 1 0 0 -1 0 0 1 0	1 1 1 0 1 1 1 -1 1 1 0 0 -1 0 1 1 -1	6 -1 0 -1 0 0 0 -1 4 1 0 3 -1 0 1 3 -4	B G G G G G G G G G G G G G G G B	15
Placebo	18	12	1 2 3 4 5 6 7 8 9 10 11 12	-1 1 1 -1 -1 -1 -1 0 -1 0 1 1	-1 1 1 1 0 1 0 1 0 1 0 1	1 0 -1 1 0 -1 1 1 0 1 -1 -1	-1 0 -1 -1 0 - 1 -1 -1 0 -1 -1 -1	-1 0 1 -1 0 -1 1 -1 0 -1 1 0	-1 1 1 1 0 1 -1 0 0 1 1 -1	-5 3 2 0 -1 -2 -1 0 -1 1 1 -1	G G G G G B G G G G G G	12
Placebo	25	15	1 2 3 4 5 6 7 8 9 10 11 12 13 14 15	-1 0 -1 0 0 -1 -1 -1 -1 0 -1 -1 0 -1 0	1 1 0 1 0 0 -1 -1 -1 1 -1 0 0 1 0	0 0 0 1 0 -1 -1 -1 -1 1 1 1 0 0 0	-1 -1 0 -1 0 -1 -1 -1 -1 0 1 -1 1 -1 0	0 0 0 -1 0 0 -1 -1 -1 0 -1 0 0 1 0	1 0 0 1 0 -1 -1 -1 -1 1 0 1 -1 1 1	0 0 -1 1 -1 -4 -6 -6 -6 3 -1 0 0 1 1	G G G G G G G G G G G G G G G	15
Placebo	17	14	1 2 3 4 5 6 7 8 9 10 11 12 13 14	0 -1 1 1 0 0 1 1 1 0 -1 1 1 1	1 1 1 1 0 0 1 1 1 0 -1 1 1 1	1 -1 0 -1 0 0 1 1 1 0 -1 1 1 1	1 1 0 -1 0 0 1 1 1 0 -1 1 1 1	-1 1 1 1 0 0 1 1 1 0 -1 1 1 1	1 -1 -1 0 0 0 1 1 1 0 -1 1 1 1	3 0 2 1 -1 -1 -1 0 -1 -1 0 0 1 1	G G G G B G G G G B B G G G	11
Placebo	20	16	1 2 3 4 5 6 7 8 9 10 11 12 13 14 15 16	1 0 0 -1 -1 1 1 0 1 -1 1 -1 -1 1 1 -1	1 1 0 -1 1 1 1 1 1 1 0 1 0 -1 -1 1	1 -1 0 -1 -1 -1 0 -1 1 1 0 0 0 -1 -1 1	0 1 0 -1 1 -1 0 -1 -1 0 -1 -1 -1 1 -1 -1	1 1 0 1 0 1 1 1 1 1 0 1 1 0 -1 1	-1 -1 0 -1 0 -1 1 -1 -1 -1 0 0 0 -1 -1 1	3 1 -3 1 0 0 4 -1 2 1 0 0 -1 -1 -4 2	G G B G G G G G G G G G G G B G	14
Placebo	16	11	1 2 3 4 5 6 7 8 9 10 11	0 0 -1 -1 0 -1 -1 -1 -1 1 1	0 1 1 0 0 1 1 1 0 1 1	0 -1 -1 1 0 1 -1 0 -1 -1 0	-1 -1 -1 -1 -1 -1 0 0 -1 -1 1	0 1 -1 0 0 0 -1 0 0 1 0	0 0 1 1 0 -1 1 0 1 1 1	-1 0 -2 0 -1 -1 -1 0 -2 2 4	G G B G G G G G B G G	9
Placebo	24	18	1 2 3 4 5 6 7 8 9 10 11 12 13 14 15 16 17 18	1 -1 -1 1 0 1 0 1 -1 -1 1 -1 -1 -1 0 -1 -1 -1	0 0 1 1 1 1 1 1 -1 1 0 0 0 1 0 1 -1 0	0 1 -1 -1 0 -1 -1 0 -1 0 0 -1 -1 0 0 -1 -1 1	0 -1 -1 -1 0 -1 -1 0 -1 0 0 0 -1 0 0 1 -1 0	0 1 1 0 0 1 0 0 1 1 0 0 1 1 0 1 1 1	0 1 -1 -1 -1 0 0 0 -1 -1 -1 -1 -1 0 0 -1 -1 -1	1 1 -2 -1 0 1 -1 2 -4 0 0 -3 -3 1 0 0 -4 0	G G B G G G G G B G G B B G G G B G	13
Placebo	29	13	1 2 3 4 5 6 7 8 9 10 11 12 13	1 1 0 0 1 1 -1 0 1 1 0 -1 0	1 1 0 1 1 1 1 1 1 1 1 1 0	1 -1 -1 -1 -1 -1 -1 -1 -1 -1 -1 -1 0	1 -1 -1 -1 -1 -1 1 -1 1 -1 -1 -1 0	1 1 0 1 1 1 0 0 0 1 1 -1 0	1 1 -1 -1 -1 -1 1 -1 1 -1 1 -1 0	6 2 -3 -1 0 0 1 -2 3 0 1 -4 0	G G B G G G G B G G G B G	10
Placebo	26	19	1 2 3 4 5 6 7 8 9 10 11 12 13 14 15 16 17 18 19	0 -1 -1 1 1 -1 1 0 1 1 -1 1 -1 -1 1 0 1 1 -1	1 1 -1 1 1 -1 1 1 1 1 0 1 1 1 0 1 -1 0 -1	0 -1 -1 1 1 0 1 -1 -1 -1 0 -1 1 -1 -1 1 1 0 0	-1 1 1 -1 -1 1 1 0 -1 0 0 -1 -1 -1 0 -1 0 -1 -1	1 1 -1 -1 -1 1 -1 0 0 1 0 -1 -1 0 -1 -1 1 -1 -1	-1 0 1 0 1 1 1 0 -1 -1 0 1 0 1 0 1 -1 0 -1	0 1 -2 1 2 1 4 0 -1 1 -1 0 -1 -1 -1 1 1 -1 -5	G G B G G G G G G G G B G G G G G G B	16
Placebo	31	25	1 2 3 4 5 6 7 8 9 10 11 12 13 14 15 16 17 18 19 20 21 22 23 24 25	-1 -1 -1 -1 0 1 0 -1 0 -1 1 -1 1 1 1 -1 0 0 -1 -1 1 1 -1 1 -1	1 1 1 1 1 0 1 1 1 -1 1 -1 -1 0 1 0 1 1 0 0 -1 0 0 1 1	0 -1 -1 1 0 -1 -1 -1 -1 0 -1 -1 -1 -1 -1 0 -1 0 -1 1 1 0 -1 -1 0	1 -1 -1 1 0 -1 -1 0 -1 0 -1 -1 -1 -1 -1 0 -1 1 -1 0 -1 -1 1 -1 -1	1 -1 1 1 0 1 1 0 1 1 -1 -1 1 -1 1 0 1 1 -1 1 1 1 -1 1 1	-1 -1 -1 -1 0 -1 -1 -1 -1 0 0 -1 1 -1 0 0 1 -1 0 1 -1 0 -1 -1 0	1 -4 -2 2 1 -1 -1 -2 -1 -1 -1 -6 0 -3 1 -1 1 2 -4 2 0 1 -3 0 0	G B B G G G G B G G G B G B G G G G B G G G B G G	18
Placebo	25	17	1 2 3 4 5 6 7 8 9 10 11 12 13 14 15 16 17	1 0 1 0 -1 1 1 1 1 1 1 1 1 1 1 -1 0	1 1 1 1 1 1 1 1 0 0 -1 1 0 1 1 0 0	-1 -1 -1 0 -1 -1 0 -1 1 -1 -1 -1 -1 0 -1 -1 0	1 -1 -1 0 1 -1 0 -1 1 0 -1 1 0 -1 1 -1 -1	1 1 1 1 1 -1 0 0 1 0 0 1 1 1 1 -1 1	-1 1 1 1 -1 1 -1 -1 -1 -1 0 1 0 -1 1 -1 0	4 1 2 3 0 0 1 -1 3 -1 -2 4 1 1 4 -5 0	G G G G G G G G G G B G G G G B G	15
Placebo	28	20	1 2 3 4 5 6 7 8 9 10 11 12 13 14 15 16 17 18 19 20	1 0 1 -1 0 -1 1 1 0 0 -1 -1 1 1 1 1 1 1 1 -1	1 0 1 1 -1 0 0 1 1 0 -1 -1 -1 0 1 -1 1 1 -1 1	1 1 -1 0 1 -1 0 1 0 -1 0 -1 1 0 1 0 1 0 0 0	1 -1 -1 0 -1 -1 0 -1 0 0 0 -1 -1 0 -1 -1 -1 -1 -1 -1	1 1 1 1 1 1 0 0 -1 0 -1 1 1 -1 1 -1 1 1 1 1	1 -1 -1 -1 -1 -1 0 0 -1 -1 -1 -1 1 0 -1 -1 -1 -1 -1 1	6 0 0 0 -1 -3 1 2 -1 -2 -4 -4 2 0 4 -3 2 1 -1 1	G G G G G B G G G B B B G G G B G G G G	15
Placebo	19	11	1 2 3 4 5 6 7 8 9 10 11	1 1 -1 1 1 -1 1 1 1 -1 0	0 1 1 1 1 -1 0 0 0 1 1	0 0 1 -1 -1 -1 0 -1 -1 -1 0	0 1 0 -1 -1 -1 -1 0 1 0 0	0 1 1 1 0 -1 0 0 0 1 -1	0 -1 0 1 -1 -1 0 -1 -1 -1 -1	-1 3 2 2 -1 -6 0 -1 -1 -1 -1	G G G G G B G G G G G	10
Placebo	15	10	1 2 3 4 5 6 7 8 9 10	1 0 1 0 -1 1 0 1 0 -1	1 0 -1 1 0 1 0 1 0 -1	0 0 -1 0 1 1 0 -1 0 -1	0 0 1 1 0 1 0 0 0 1	1 1 1 1 0 1 -1 0 0 -1	0 0 -1 -1 -1 -1 0 0 -1 -1	3 1 0 2 -1 4 -1 1 -1 -5	G G G G G G G G G B	9
Placebo	18	13	1 2 3 4 5 6 7 8 9 10 11 12 13	0 0 1 0 -1 1 1 1 1 0 1 1 1	1 1 -1 1 1 1 1 0 1 1 1 1 1	1 -1 1 1 1 1 -1 -1 -1 1 0 1 0	0 0 -1 1 1 1 -1 0 -1 -1 0 1 0	1 1 1 1 1 1 0 0 1 1 1 -1 1	-1 0 1 -1 0 1 -1 0 0 -1 -1 -1 1	2 1 2 3 3 6 -1 0 1 1 2 2 4	G G G G G G G G G G G G G	13
Placebo	30	18	1 2 3 4 5 6 7 8 9 10 11 12 13 14 15 16 17 18	1 1 1 1 1 0 1 1 0 0 -1 -1 1 1 1 -1 -1 1	1 1 1 1 1 -1 1 -1 0 1 0 1 1 -1 1 -1 0 1	0 1 1 0 -1 1 0 0 -1 -1 -1 -1 -1 -1 0 -1 0 -1	0 -1 -1 -1 -1 -1 1 -1 1 -1 -1 -1 1 1 0 -1 -1 -1	0 1 0 -1 1 1 1 0 1 -1 1 -1 0 -1 -1 -1 -1 0	0 -1 -1 0 -1 -1 1 0 1 -1 1 -1 -1 1 -1 -1 -1 -1	2 2 1 0 0 -1 5 -1 2 -3 -1 -4 1 0 0 -6 -4 -1	G G G G G G G G G B G B G G G B B G	14
Placebo	27	21	1 2 3 4 5 6 7 8 9 10 11 12 13 14 15 16 17 18 19 20 21	1 -1 1 -1 1 1 1 0 1 1 1 1 -1 -1 0 -1 1 1 0 1 0	1 -1 1 0 1 1 1 1 1 1 1 1 -1 1 -1 -1 1 0 0 1 -1	1 -1 -1 -1 -1 -1 1 -1 0 -1 0 1 -1 1 -1 -1 -1 0 0 -1 0	-1 -1 -1 0 -1 1 -1 -1 0 -1 -1 -1 0 1 -1 -1 1 -1 0 1 -1	0 -1 -1 0 -1 1 0 1 1 1 0 -1 1 1 1 0 1 1 0 1 -1	-1 -1 0 1 -1 0 -1 -1 1 -1 -1 0 1 0 -1 -1 -1 0 0 1 -1	1 -6 -1 -1 -2 3 1 -1 4 0 0 1 -1 3 -3 -5 2 1 0 4 -4	G B G G B G G G G G G G G G B B G G G G B	16
Placebo	16	13	1 2 3 4 5 6 7 8 9 10 11 12 13	-1 1 -1 1 1 0 1 1 1 1 1 1 0	-1 1 0 1 1 0 1 1 1 1 -1 -1 -1	1 -1 -1 1 -1 1 1 0 -1 0 -1 -1 1	1 -1 -1 -1 1 1 1 -1 -1 0 -1 1 -1	1 -1 -1 0 1 1 1 -1 0 -1 -1 1 1	1 0 -1 -1 0 -1 1 1 -1 1 -1 -1 0	2 -1 -5 1 3 2 5 1 -1 2 -4 0 0	G G B G G G G G G G B G G	11
Placebo	22	15	1 2 3 4 5 6 7 8 9 10 11 12 13 14 15	1 1 -1 0 1 1 1 -1 1 -1 0 -1 1 1 1	1 1 0 0 1 1 1 -1 0 1 1 1 1 1 1	1 -1 -1 0 1 -1 0 1 -1 0 1 -1 -1 1 1	0 0 -1 1 1 -1 -1 -1 -1 1 -1 1 1 0 1	0 1 1 1 1 1 -1 0 0 -1 -1 0 -1 -1 -1	1 -1 -1 1 1 1 1 -1 0 -1 -1 0 -1 -1 0	4 1 -3 3 6 2 1 -3 -1 -1 -1 0 0 1 3	G G B G G G G B G G G G G G G	13
Placebo	19	14	1 2 3 4 5 6 7 8 9 10 11 12 13 14	1 0 -1 1 -1 1 -1 0 1 1 1 1 1 0	1 0 -1 1 -1 1 1 1 1 1 1 1 1 0	0 0 -1 1 -1 1 -1 -1 0 1 1 -1 1 -1	-1 0 1 -1 -1 1 1 -1 0 -1 1 0 -1 -1	-1 0 0 -1 0 -1 -1 -1 0 -1 -1 -1 -1 -1	-1 0 1 1 -1 -1 1 1 -1 1 1 1 1 0	-1 0 -1 2 -5 2 0 -1 1 2 4 1 2 -3	G G G G B G G G G G G G G B	12
Placebo	17	12	1 2 3 4 5 6 7 8 9 10 11 12	1 1 1 0 -1 0 1 0 1 1 -1 1	1 1 1 1 1 0 1 0 1 1 0 -1	-1 1 1 -1 -1 1 -1 0 1 1 0 -1	-1 -1 -1 -1 1 -1 -1 -1 -1 1 -1 -1	1 1 0 1 0 0 0 1 -1 1 0 1	1 0 -1 -1 -1 0 -1 -1 0 0 -1 -1	2 3 1 -1 -1 0 -1 -1 1 5 -3 -2	G G G G G G G G G G B B	10
Placebo	26	14	1 2 3 4 5 6 7 8 9 10 11 12 13 14	0 1 0 1 1 1 -1 1 1 -1 1 -1 1 1	1 1 1 1 1 0 1 1 0 -1 -1 -1` 1 1	-1 -1 0 -1 0 0 1 -1 0 -1 -1 -1 0 -1	0 0 -1 1 -1 -1 1 -1 -1 -1 -1 -1 -1 -1	-1 0 0 1 -1 1 -1 1 0 -1 -1 -1 -1 1	0 -1 -1 0 -1 0 1 -1 0 -1 -1 -1 -1 1	-1 -1 -1 3 -1 1 -1 0 0 4 -4 -6 -1 -1	G G G G G G G G G G B B G G	12
Placebo	23	16	1 2 3 4 5 6 7 8 9 10 11 12 13 14 15 16	-1 1 -1 1 1 0 -1 -1 1 1 0 1 1 1 0 -1	0 1 1 0 -1 -1 1 1 0 1 1 1 1 1 1 1	-1 -1 0 -1 -1 -1 -1 0 0 -1 -1 -1 1 -1 1 -1	-1 -1 1 -1 -1 1 0 -1 0 -1 0 -1 1 1 0 1	-1 1 1 1 1 0 1 0 -1 1 -1 1 -1 1 0 1	-1 1 -1 -1 -1 0 -1 1 1 -1 1 -1 0 -1 0 1	-5 2 1 -1 -2 -1 -1 0 1 0 0 0 3 2 2 2	B G G G B G G G G G G G G G G G	14
Placebo	16	8	1 2 3 4 5 6 7 8	1 1 1 1 1 1 0 1	1 0 1 1 -1 0 1 1	-1 -1 -1 0 -1 1 1 -1	1 1 -1 1 1 0 -1 -1	0 -1 1 1 1 -1 1 1	-1 1 1 -1 -1 1 -1 -1	1 1 2 3 0 1 1 0	G G G G G G G G	8
SUM	572	391										332
AVR	22	15.0385										12.7692
